# Supplementary material for: The Influence of Alkali Metals on the Doping of Poly(p-phenylene) Oligomers
Source: Molecules. 2022 Dec 8;27(24):8699. doi: 10.3390/molecules27248699 (PMC9785341; doi:10.3390/molecules27248699)
Supplement: Supplementary file 1 [file molecules-27-08699-s001.zip]

Archive with 1 entries (1 files):
- molecules-2048526-supplementary.pdf
